# Supplementary material for: The Hippo terminal effector YAP boosts enterovirus replication in type 1 diabetes
Source: Nat Commun. 2025 Oct 6;16:8882. doi: 10.1038/s41467-025-64508-6 (PMC12500894; doi:10.1038/s41467-025-64508-6)
Supplement: Supplementary file 4 — Source Data [file 41467_2025_64508_MOESM4_ESM.xlsx]

## Sheet: 1B
YAP +/pancreas area (%)
Cont	AAb+	T1D
17.317	14.281	18.22
22.87	14.849	28.11
16.351	15.653	26.97
12.239	14.646	28.371
15.655	16.88	29.093
16.925	12.932	34.55
19.746	16.271	24.737
18.12	19.142	27.083
16.038	22.569	32.161
17.576	15.975	28.086
18.509	19.045	26.144
20.704	18.607	23.866
16.129	10.663	25.726
14.992	10.22	33.88
20.943	13.442	30.786
15.633	10.535	27.661
16.917	8.457	26.727
18.828	6.306	22
16.373	8.615	22.663
18.7	9.492	26.797
12.44	4.079	20.679
6.099	6.633	27.939
10.825	4.473	32.933
8.732	9.158	23.046
8.391	15.66	26.213
6.862	15.42	11.741
8.615	16.326	10.31
9.883	16.935	13.7
5.158	13.935	17.942
9.401	15.715	13.18
9.18	18.153	13.063
10.47	17.59	14.459
6.372	15.755	21.21
7.447	16.232	19.269
7.149	16.618	22.714
10.347	16.059	16.343
11.237	16.316	15.554
9.888	16.136	11.09
12.944	20.91	13.026
14.116	19.292	26.097
12.97	17.927	26.728
7.365	18.048	24.767
17.207	23.567	24.968
15.176	20.535	29.333
7.629	14.975	22.854
10.93	14.019	25.735
17.558	13.658	23.934
12.089	18.955	22.584
13.895	16.802	26.512
13.605	17.906	23.684
18.744	15.528	21.245
12.891	18.794	27.408
11.916	15.239	25.289
12.882	14.458	27.991
17.743	16.266	25.144
12.637	23.737	12.525
14.478	16.222	25.833
21.581	20.506	19.774
12.427	17.626	15.218
9.275	29.886	16.101
17.712	21.908	14.244
16.799	26.498	15.015
26.261	16.586	13.612
12.45	23.1505	8.982
13.719	23.6307	12.937
18.529	24.1109	14.257
16.659	24.5911	15.553
17.052	17.738	15.988
18.842	14.555	12.754
11.256	9.822	12.606
9.461	11.66	8.656
21.795	14.507	14.402
20.833	12.019	14.481
12.33	14.136	19.243
12.86	13.652	13.118
13.74	12.28	13.967
7.6	9.267	12.308
15.94	12.075	8.882
8.77	7.885	13.392
7.2	16.273	14.057
9.85	10.993	15.752
8.96	17.712	11.972
8.92	14.464	11.81
9.78	15.127	16.098
6.68	20.205	13.239
5.99	13.47	17.817
5.97	25.728	12.089
8.92	18.287	18.908
3.21	15.397	15.028
4.04	13.421	14.516
4.11	19.234	15.649
12.46	13.897	15.731
13.11	11.828	16.777
9.098	12	18.527
15.277	13	13.834
14.076	18.757	19.879
11.768	18.778	22.195
12.117	16.284	21.752
16.705	14.041	18.95
22.912	15.898	19.852
12.385	20	17.049
12.613	15.644	25.235
8.384	23.6	19.04
18.802	11.724	25.229
8.071	17.703	17.976
12.604	15.413	19.655
13.477	24.654	21.046
13.152	12.032	16.262
11.111	15.52	18.84
15.778	8.595	16.312
12.632	15.868	20.872
20.334	12.688	23.587
14.326	9.767	22.316
11.606	8.733	16.724
8.634	16.533	24.629
7.742	13.287	18.304
9.029	11.546	26.4
6.276	14.959	20.648
8.855	9.88	22.814
8.871	9.563	25.058
7.977	9.063	16.45
11.226	6.672	18.181
11.459	7.269	22.451
12.167	5.892	23.205
13.447	11.527	20.934
12.164	14.78	19.772
12.039	15.272	19.917
8.218	9.807	17.713
7.5	13.421	25.563
11.307	11.784	18.109
11.641	11.58	21.121
8.942	9.303	20.944
9.372	6.294	21.61
8.623	12.043	20.965
7.503	16.028	21.861
9.996	11.655	25.572
9.437	13.378	30.626
8.373	15.184	24.786
7.002	15.414	23.219
4.959	17.09	19.129
7.347	15.904	22.871
6.79	11.086	35.637
10.238	11.898	21.926
10.515	11.432	20.897
5.106	16.442	18.014
11.208	7.56	25.124
9.702	12.805	21.682
9.461	9.934	19.272
7.156	10.502	19.453
9.123	12.218	30.109
10.863	4.999	25.746
7.868	10.596	25.937
7.19	13.199	18.656
10.838	12.085	24.32
8.183	15.188	17.204
13.422	12.925	19.904
8.24	7.773	15.488
9.807	15.579	26.147
11.198	16.321	28.054
15.008	11.336	27.27
10.232	11.014	30.369
13.295	19.537	30.619
11.639	12.349	12.606
15.047	5.165	20.495
17.893	12.918	15.581
16.175	10.13	15.973
16.061	9.601	15.63
17.969	8.414	13.232
12.832	7.69	12.488
10.928	7.096	16.989
11.696	8.448	12.444
12.793	5.826	16.918
12.335	5.507	15.685
10.983	8.049	17.224
10.816	7.411	16.843
13.051	9.303	15.275
15.08	10.665	24.603
13.1	10.037	20.262
11.462	4.416	16.729
14.386	9.173	19.46
14.121	13.255	13.917
5.6	12.408	18.864
3.928	6.747	18.523
5.335	11.153	18.015
2.832	8.637	22.737
0.66	8.659	16.722
3.573	9.458	17.106
3.418	13.319	18.479
3.195	14.246	16.731
4.748	9.859	19.598
3.423	11.015	18.709
2.569	12.396	14.663
4.087	11.979	16.38
4.849	9.532	15.641
8.082	8.677	15.37
13.893	9.817	15.362
10.414	7.241	15.743
12.769	12.072	11.088
6.387	14.107	18.433
11.986	11.32	19.033
17.483	10.482	13.721
14.947	15.059	15.934
11.985	11.472	15.583
15.451	14.032	19.125
10.225	13.895	16.656
16.34	16.097	15.698
22.41	16.843	17.76
10.215	14.752	22.931
5.387	18.323	20.588
7.221	20.387	20.38
6.257	24.612	22.181
8.388	27.264	23.236
8.788	16.444	21.833
12.122	15.97	21.917
16.208	21.111	23.142
13.132	18.181	17.601
17.223	15.946	22.151
10.194	21.65	18.033
11.547	22.236	24.103
15.746	15.596	27.818
19.538	19.118	17.429
14.555	16.183	20.676
20.658	17.744	22.424
19.728		20.734
17.64		15.413
16.075		27.276
20.599		15.941
17.612		21.757
21.712		24.611
		21.933
		22.94
		23.841
		20.26
		21.361
		20.027
		22.007
		22.723
		19.803
		21.374
		23.582
		36.542
		21.939
		24.056
		33.159
		25.62
		22.103
		21.189
		24.944
		19.366
		24.473
		20.835
		20.416
		24.564
		26.125
		19.23
		17.179
		22.174
		15.792
		20.859
		18.374
		21.276
		18.145
		12.376
		21.303
		21.097
		20.172
		17.883
		20.257
		18.631
		19.117
		12.549
		15.461
		22.196
		8.925
		9.23
		10.772
		14.437
		13.606
		15.171
		15.899
		16.213
		11.722
		15.699
		14.215

## Sheet: 1D
YAP +/islet cells (%)
Cont	AAb+	T1D
1.12829	3.78378	4.82234
0.564263	1.0549	6.68843
1.03315	1.36364	4.71816
0.397614	2.84457	4.28511
0.126904	0.317101	4.28078
0.964798	1.09855	2.35236
0.447284	3.09955	3.00149
0.528302	2.69923	1.95305
0.718668	0.475524	3.60601
0.552239	1.09231	2
		0.654545
		0.636364
		3.03732
		1.53355
		2.29008

## Sheet: 1F
YAP+/CGH+ (%)
Cont	AAb+	T1D
0.124827	0.054279	1.09689
0	0.185391	0.410172
0	0.0665225	0.737913
		0.648148
		0.664084
		0.194489

## Sheet: 1H
YAP+mRNA /pancreas cells (%)
Cont	AAb+	T1D
1.85714	1.25	2.56452
1.71111	0.925926	1.98305
1.96296	1.16393	2.76744
1.77273	1.3	5.06818
1.17308	1.35593	2.14474
0.586207	1.38333	4.63889
0.77551	1.28302	5.20588
1.67857	1.52239	1.96203
1.81579	1.49091	1.53608
1.7451	1.85294	1.25
1.66667	1.75362	2.28378
1.60294	2.07595	2.87302
2.04	2.96667	1.89231
1.27536	2.51562	3.25862
1.59016	1.67188	3.93878
1.16923	1.95402	2.59677
1.61224	2.25758	3.08333
1.64516	2.4127	3.42857
2.22727	1.98649	4.42
2.60526	2.03333	3.22034
0.903226	2.19643	3.65079
0.680851	1.53125	3.3
0.894737	1.53846	3.57746
0.722222	1.74545	2.27632
1.58974	1.67647	2.375
0.826087	2.51724	3.33333
0.603774	1.37079	2.62903
1	2.10938	2.82609
0.836364	2.06452	3.60317
0.645833	2.22807	3.29825
		3.13636
		2.69014
		2.5875

## Sheet: 1I
AAb+				T1D
#case	YAP+ exo	YAP+islet		#case	YAP+ exo	YAP+islet
6429	19.3843	2.84457		6299	21.2904	4.82234
6424	19.549	3.09955		6367	21.2394	4.71816
6303	10.3908	1.0549		6396	26.9776	3.03732
6388	12.3897	3.78378		6380	23.9247	4.28078
6310	8.50608	0.475524		6371	20.1458	4.28511
6347	17.243	2.69923		6211	14.0068	0.654545
6558	17.2535	1.36364		6414	18.3221	2.29008
6532	12.633	0.317101		6405	19.7903	2.35236
6553	15.9886	1.09855		6046	15.2572	2
6517	12.2449	1.09231		6362	23.4613	6.68843
				6563	24.3371	3.60601
				6536	14.6607	1.95305
				6523	13.5946	3.00149
				6550	16.0119	1.53355
				6526	15.2765	0.636364

## Sheet: 3A
CTGF +puncta/cell
Cont	AAb+	T1D
1.22006	2.75076	2.53448
1.71692	2.7905	2.37763
1.41195	2.80317	2.5368
1.6526	3.18108	2.97328
1.73006	2.86614	2.95985
1.40708	3.24054	2.21483
2.08176	3.27324	2.30595
0.961003	2.44947	2.73371
0.726496	2.20714	2.95167
0.735736	2.45918	2.87102
0.701087	2.57468	2.61079
0.378531	2.61786	2.99105
0.887283	2.36517	2.49507
1.42857	3.98137	2.11195
1.28182	2.55432	2.74302
0.507123	2.80764	2.95528
0.159544	1.21652	2.36272
0.284884	1.42455	2.26179
0.524496	1.3794	2.38798
0.547692	1.74648	2.27467
0.446154	1.66579	2.23754
0.564024	1.76215	2.60149
0.431524	1.58354	3.09115
0.300459	1.67532	2.17544
0.5	1.72304	1.91494
0.204787	1.98568	2.10096
0.507009	1.16707	2.22888
0.235294	1.33943	2.09974
0.0981595	0.938235	2.93732
0.123494	0.857143	2.37221
0.145251	2.24348	1.18245
1.38728	1.09762	1.09307
1.70588	1.85399	1.07158
1.11515	1.81654	3.53606
1.53107	2.01177	2.51741
1.65166	2.85536	2.95276
1.91887	2.59305	2.35854
1.4761	3.02771	2.95941
1.72781	2.71768	1.54783
1.10174	3.08136	2.08611
1.59294	2.89647	3.04221
1.47204	2.51741	3.60294
1.5102	3.09867	3.58333
1.35904	2.74831	1.28753
1.42609	2.80615	1.26944
1.3555	3.01985	1.73629
0.855	3.00267	2.41967
1.27371	3.56061	2.17021
1.33929	2.1592	3.10714
1.29412	1.53333	2.16463
1.42331	2.14634	2.96053
1.51884	2.89474	2.60674
1.80723	2.39623	4.72603
1.68622	3.61677	2.45161
1.375	3.24157	3
1.84507	4.00667	2.89773
1.37647	3.44571	2.77108
1.35669	2.84	2.25294
0.363409	2.32394	2.32086
0.516129	2.87356	3.825
1.05167	3.88387	4.38514
1.28	2.81212	5.37857
1.69		5.60494
1.29		4.19108
1.13		2.92949
1.06		3.23125
0.84		3.24706
2.16		3.08333
3.1		3.15084
1.83		3.86928
1.92		4.31481
1.97		4.15152
2.15		3.59615
2.53		3.95
2.82		4.59538
2.04		4.64583
		2.87368
		5.87079

## Sheet: 3B
mean CTGF +puncta/cell
Cont	AAb+	T1D
1.17675	2.80764	2.31651
0.338185	1.51385	2.6479
1.48876	2.57154	2.28195
1.27	2.91564	3.28895
1.85		3.8467

## Sheet: 3C
Puncta/cell	Cont	AAb+	T1D
<5	98.136	91.8675	90.9122
5 to 15	1.78	6.45	7.01716
>15	0.074	1.5725	2.05662

## Sheet: 4B
AAb+
YAP+/Virus+	52.7064
NYAP+/Virus+	28.2661
YAP-/Virus+	19.0275
T1D
YAP+/Virus+	59.0785
NYAP+/Virus+	17.019
YAP-/Virus+	23.9025

## Sheet: 4C
AAb+
YAP+/V+	N YAP+/V+	YAP-/V+
55.102	30.6122	14.2857
54.386	28.0702	17.5439
45.8599	27.3885	26.7516
61.2676	20.4225	18.3099
45.679	23.4568	30.8642
92.8571	7.14286	0
20	80	0
38.8889	27.7778	33.3333
60.3175	9.52381	30.1587
T1D
83.7017	14.3646	1.9337
85.7143	14.2857	0
39.5683	28.777	31.6547
69.697	15.1515	15.1515
57.1429	7.14286	35.7143
40.7407	13.7566	45.5026
42.7948	23.1441	34.0611
45.8824	22.3529	31.7647
66.2069	15.8621	17.931
59.3361	15.3527	25.3112

[truncated: 111 more sheets: 4D, 4E, 4G, 5B, 5D, 5E, 6A, 6B, 6C, 6D, 6E, 6F, 6H, 6I, 6K, 6L, 6M, 6N, 6O, 6Q …]
